# Supplementary material for: Seleno-Functionalization of Quercetin Improves the Non-Covalent Inhibition of Mpro and Its Antiviral Activity in Cells against SARS-CoV-2
Source: Int J Mol Sci. 2021 Jun 30;22(13):7048. doi: 10.3390/ijms22137048 (PMC8268238; doi:10.3390/ijms22137048)
Supplement: Supplementary file 1 [file ijms-22-07048-s001.zip]

Archive with 1 entries (1 files):
- ijms-1269169-supplementary.pdf
